# Supplementary material for: How Does Radiation Affect Curcumin Raw Material?
Source: Int J Mol Sci. 2024 Feb 21;25(5):2524. doi: 10.3390/ijms25052524 (PMC10931914; doi:10.3390/ijms25052524)
Supplement: Supplementary file 1 [file ijms-25-02524-s001.zip]

Archive with 1 entries (1 files):
- ijms-2865975-supplementary-done.pdf
